# Supplementary material for: EGCG Prevents the Onset of an Inflammatory and Cancer-Associated Adipocyte-like Phenotype in Adipose-Derived Mesenchymal Stem/Stromal Cells in Response to the Triple-Negative Breast Cancer Secretome
Source: Nutrients. 2022 Mar 5;14(5):1099. doi: 10.3390/nu14051099 (PMC8912398; doi:10.3390/nu14051099)
Supplement: Supplementary file 1 [file nutrients-14-01099-s001.zip]

Archive with 2 entries (2 files):
- Legends and figures for Supplemental 1 and Supplemental 2.pdf
- Supplemental_3.xlsx
